# Supplementary material for: Comparison of Rhizosphere Microbiomes Between Domesticated and Wild Wheat in a Typical Agricultural Field: Insights into Microbial Community Structure and Functional Shifts
Source: J Fungi (Basel). 2025 Feb 20;11(3):168. doi: 10.3390/jof11030168 (PMC11943456; doi:10.3390/jof11030168)
Supplement: Supplementary file 1 [file jof-11-00168-s001.zip › Supplementary Tables.xlsx]

## Sheet: Supplementary Table S1
Table S1. Definitions of topological parameters.
Topological feature	Description
Number of nodes	Number of nodes
Number of edges	Number of edges
Average degree	The average number of connections of each node with another particular node
Modularity	The score that weight the number of a graph division into sub-graphs

## Sheet: Supplementary Table S2
Table S2. Information of keystones in the bacteria-fungi joint networks in domesticated and wild wheat soils
Keystones	Role in network of domesticated wheat soils	Role in network of wild wheat soils	Taxonomy							Predicted Function
			Kingdom	Phylum	Class	Order	Family	Genus	Species
B_ASV165	Connectors	-	Bacteria	Chloroflexi	Anaerolineae	SBR1031	A4b	A4b	metagenome
F_ASV76	Connectors	-	Fungi	Ascomycota	Sordariomycetes	Hypocreales	Hypocreales_family_Incertae_sedis	Acremonium	Acremonium_implicatum
B_ASV71	Connectors	-	Bacteria	Pseudomonadota	GammaPseudomonadota	Xanthomonadales	Xanthomonadaceae	Arenimonas	uncultured	aerobic chemoheterotrophy
B_ASV116	Connectors	-	Bacteria	Acidobacteriota	Blastocatellia	Blastocatellales	Blastocatellaceae	Aridibacter	uncultured
B_ASV334	Connectors	-	Bacteria	Acidobacteriota	Blastocatellia	Blastocatellales	Blastocatellaceae	Aridibacter	uncultured
B_ASV307	Connectors	-	Bacteria	Acidobacteriota	Blastocatellia	Blastocatellales	Blastocatellaceae	Blastocatella	uncultured
B_ASV52	Connectors	-	Bacteria	Acidobacteriota	Acidobacteriae	Bryobacterales	Bryobacteraceae	Bryobacter	uncultured
B_ASV295	Connectors	-	Bacteria	Pseudomonadota	AlphaPseudomonadota	Rhizobiales	Devosiaceae	Devosia	uncultured	aerobic chemoheterotrophy
B_ASV34	Connectors	-	Bacteria	Pseudomonadota	AlphaPseudomonadota	Dongiales	Dongiaceae	Dongia	uncultured
B_ASV41	Connectors	-	Bacteria	Bacteroidota	Bacteroidia	Flavobacteriales	Flavobacteriaceae	Flavobacterium	uncultured	aerobic chemoheterotrophy
F_ASV63	Connectors	-	Fungi	Ascomycota	Sordariomycetes	Hypocreales	Nectriaceae	Fusarium	uncultured
B_ASV711	Connectors	-	Bacteria	Bacteroidota	Bacteroidia	Cytophagales	Hymenobacteraceae	Hymenobacter	uncultured
B_ASV249	Connectors	-	Bacteria	Actinomycetota	Actinobacteria	Micrococcales	Microbacteriaceae	Microbacterium	uncultured	aerobic chemoheterotrophy
F_ASV38	Connectors	-	Fungi	Ascomycota	Sordariomycetes	Trichosphaeriales	Trichosphaeriales_family_Incertae_sedis	Nigrospora	Nigrospora_sp
B_ASV159	Connectors	-	Bacteria	Pseudomonadota	GammaPseudomonadota	Burkholderiales	Oxalobacteraceae	Noviherbaspirillum	uncultured
B_ASV203	Connectors	-	Bacteria	Bacteroidota	Bacteroidia	Cytophagales	Microscillaceae	Ohtaekwangia	uncultured
B_ASV212	Connectors	-	Bacteria	Bacteroidota	Bacteroidia	Cytophagales	Microscillaceae	Ohtaekwangia	Ohtaekwangia_koreensis
B_ASV224	Connectors	-	Bacteria	Bacteroidota	Bacteroidia	Cytophagales	Microscillaceae	Ohtaekwangia	uncultured
B_ASV252	Connectors	-	Bacteria	Planctomycetota	OM190	OM190	OM190	OM190	uncultured
B_ASV95	Connectors	-	Bacteria	Bacteroidota	Bacteroidia	Cytophagales	Hymenobacteraceae	Pontibacter	uncultured
B_ASV7	Connectors	-	Bacteria	Pseudomonadota	GammaPseudomonadota	Xanthomonadales	Xanthomonadaceae	Pseudoxanthomonas	uncultured
F_ASV71	Connectors	-	Fungi	Basidiomycota	Pucciniomycetes	Pucciniales	Pucciniaceae	Puccinia	uncultured
B_ASV60	Connectors	-	Bacteria	Bacteroidota	Bacteroidia	Chitinophagales	Chitinophagaceae	Puia	uncultured
B_ASV130	Connectors	-	Bacteria	Pseudomonadota	AlphaPseudomonadota	Sphingomonadales	Sphingomonadaceae	Sphingomonas	uncultured	aerobic chemoheterotrophy
B_ASV233	Connectors	-	Bacteria	Pseudomonadota	AlphaPseudomonadota	Sphingomonadales	Sphingomonadaceae	Sphingomonas	uncultured	aerobic chemoheterotrophy
B_ASV558	Connectors	-	Bacteria	Pseudomonadota	AlphaPseudomonadota	Sphingomonadales	Sphingomonadaceae	Sphingomonas	uncultured	aerobic chemoheterotrophy
B_ASV190	Connectors	-	Bacteria	Bacteroidota	Bacteroidia	Chitinophagales	Chitinophagaceae	Terrimonas	uncultured
F_ASV11	Connectors	-	Fungi	Ascomycota	Sordariomycetes	Sordariales	Chaetomiaceae	unclassified_Chaetomiaceae	uncultured_Zopfiella
B_ASV117	Connectors	-	Bacteria	Bacteroidota	Bacteroidia	Chitinophagales	Chitinophagaceae	unclassified_Chitinophagaceae	unclassified
B_ASV140	Connectors	-	Bacteria	Bacteroidota	Bacteroidia	Chitinophagales	Chitinophagaceae	unclassified_Chitinophagaceae	unclassified
B_ASV58	Connectors	-	Bacteria	Pseudomonadota	GammaPseudomonadota	Burkholderiales	Comamonadaceae	unclassified_Comamonadaceae	unclassified
B_ASV87	Connectors	-	Bacteria	Pseudomonadota	GammaPseudomonadota	Burkholderiales	Comamonadaceae	unclassified_Comamonadaceae	unclassified
F_ASV337	Connectors	-	Fungi	Glomeromycota	Glomeromycetes	Glomerales	Glomeraceae	unclassified_Glomeraceae	unclassified
F_ASV64	Connectors	-	Fungi	Ascomycota	Leotiomycetes	Helotiales	unclassified_Helotiales	unclassified_Helotiales	Helotiales_sp
B_ASV56	Connectors	-	Bacteria	Myxococcota	Polyangia	Polyangiales	Polyangiaceae	unclassified_Polyangiaceae	unclassified
B_ASV208	Connectors	-	Bacteria	Actinomycetota	Actinobacteria	Pseudonocardiales	Pseudonocardiaceae	unclassified_Pseudonocardiaceae	unclassified	aerobic chemoheterotrophy
F_ASV144	Connectors	-	Fungi	Ascomycota	Sordariomycetes	unclassified_Sordariomycetes	unclassified_Sordariomycetes	unclassified_Sordariomycetes	unclassified
B_ASV23	Connectors	-	Bacteria	Bacteroidota	Bacteroidia	Chitinophagales	Chitinophagaceae	uncultured	uncultured
B_ASV235	Connectors	-	Bacteria	Acidobacteriota	Vicinamibacteria	Vicinamibacterales	Vicinamibacteraceae	uncultured	uncultured
B_ASV29	Connectors	-	Bacteria	Acidobacteriota	Vicinamibacteria	Vicinamibacterales	uncultured	uncultured	uncultured
B_ASV94	Connectors	-	Bacteria	Pseudomonadota	GammaPseudomonadota	Xanthomonadales	Rhodanobacteraceae	uncultured	uncultured
B_ASV126	Connectors	-	Bacteria	Acidobacteriota	Vicinamibacteria	Vicinamibacterales	Vicinamibacteraceae	Vicinamibacteraceae	uncultured
B_ASV68	Connectors	-	Bacteria	Acidobacteriota	Vicinamibacteria	Vicinamibacterales	Vicinamibacteraceae	Vicinamibacteraceae	uncultured
B_ASV193	Connectors	-	Bacteria	Planctomycetota	Phycisphaerae	Tepidisphaerales	WD2101_soil_group	WD2101_soil_group	uncultured
B_ASV256	Module_hubs	-	Bacteria	Pseudomonadota	AlphaPseudomonadota	Rhizobiales	Rhizobiaceae	Allorhizobium-Neorhizobium-Pararhizobium-Rhizobium	uncultured
B_ASV517	Module_hubs	-	Bacteria	Pseudomonadota	AlphaPseudomonadota	Sphingomonadales	Sphingomonadaceae	Altererythrobacter	uncultured	aerobic chemoheterotrophy
B_ASV276	Module_hubs	-	Bacteria	Pseudomonadota	AlphaPseudomonadota	Rhizobiales	Devosiaceae	Devosia	uncultured	aerobic chemoheterotrophy
B_ASV45	Module_hubs	-	Bacteria	Bacteroidota	Bacteroidia	Cytophagales	Spirosomaceae	Dyadobacter	uncultured	fermentation/chemoheterotrophy
B_ASV13	Module_hubs	-	Bacteria	Pseudomonadota	GammaPseudomonadota	Burkholderiales	Nitrosomonadaceae	Ellin6067	uncultured
B_ASV11	Module_hubs	-	Bacteria	Bacteroidota	Bacteroidia	Chitinophagales	Chitinophagaceae	Flavisolibacter	uncultured
B_ASV3	Module_hubs	-	Bacteria	Bacteroidota	Bacteroidia	Chitinophagales	Chitinophagaceae	Flavisolibacter	uncultured
B_ASV611	Module_hubs	-	Bacteria	Gemmatimonadota	Gemmatimonadetes	Gemmatimonadales	Gemmatimonadaceae	Gemmatimonas	uncultured
B_ASV16	Module_hubs	-	Bacteria	Acidobacteriota	Vicinamibacteria	Vicinamibacterales	Vicinamibacteraceae	Luteitalea	uncultured
B_ASV844	Module_hubs	-	Bacteria	Acidobacteriota	Blastocatellia	Pyrinomonadales	Pyrinomonadaceae	RB41	uncultured
B_ASV392	Module_hubs	-	Bacteria	Pseudomonadota	AlphaPseudomonadota	Sphingomonadales	Sphingomonadaceae	Sphingomonas	uncultured	aerobic chemoheterotrophy
B_ASV391	Module_hubs	-	Bacteria	Pseudomonadota	GammaPseudomonadota	Burkholderiales	Comamonadaceae	unclassified_Comamonadaceae	unclassified
B_ASV27	Module_hubs	-	Bacteria	Acidobacteriota	Vicinamibacteria	Vicinamibacterales	uncultured	uncultured	uncultured
B_ASV91	Module_hubs	-	Bacteria	Acidobacteriota	Vicinamibacteria	Vicinamibacterales	Vicinamibacteraceae	Vicinamibacteraceae	uncultured
B_ASV32	-	Connectors	Bacteria	Pseudomonadota	GammaPseudomonadota	GammaPseudomonadota_Incertae_Sedis	Unknown_Family	Acidibacter	uncultured
B_ASV374	-	Connectors	Bacteria	Actinomycetota	Actinobacteria	Micrococcales	Microbacteriaceae	Agromyces	uncultured	aerobic chemoheterotrophy
B_ASV148	-	Connectors	Bacteria	Bacillota	Bacilli	Bacillales	Bacillaceae	Bacillus	uncultured	methylotrophy/chemoheterotrophy
B_ASV75	-	Connectors	Bacteria	Myxococcota	Polyangia	Polyangiales	BIrii41	BIrii41	uncultured
B_ASV109	-	Connectors	Bacteria	Pseudomonadota	GammaPseudomonadota	Oceanospirillales	Pseudohongiellaceae	BIyi10	uncultured_soil	aerobic chemoheterotrophy
B_ASV110	-	Connectors	Bacteria	Pseudomonadota	AlphaPseudomonadota	Rhizobiales	Xanthobacteraceae	Bradyrhizobium	uncultured	nitrogen fixation/aerobic chemoheterotrophy
F_ASV31	-	Connectors	Fungi	Basidiomycota	Agaricomycetes	Agaricales	Psathyrellaceae	Coprinopsis	uncultured
F_ASV17	-	Connectors	Fungi	Basidiomycota	Tremellomycetes	Tremellales	Tremellales_family_Incertae_sedis	Cryptococcus	Cryptococcus_sp_JCM_11356
B_ASV162	-	Connectors	Bacteria	Pseudomonadota	AlphaPseudomonadota	Rhizobiales	Devosiaceae	Devosia	uncultured	aerobic chemoheterotrophy
B_ASV291	-	Connectors	Bacteria	Pseudomonadota	AlphaPseudomonadota	Rhizobiales	Rhizobiaceae	Ensifer	uncultured	aerobic chemoheterotrophy/nitrate reduction
B_ASV74	-	Connectors	Bacteria	Actinomycetota	Actinobacteria	Pseudonocardiales	Pseudonocardiaceae	Lechevalieria	uncultured
F_ASV56	-	Connectors	Fungi	Zygomycota	Zygomycota_class_Incertae_sedis	Mortierellales	Mortierellaceae	Mortierella	Mortierella_sp_QLF3
B_ASV122	-	Connectors	Bacteria	Actinomycetota	Actinobacteria	Propionibacteriales	Nocardioidaceae	Nocardioides	uncultured	aerobic chemoheterotrophy/aromatic compound degradation
B_ASV115	-	Connectors	Bacteria	Bacteroidota	Bacteroidia	Cytophagales	Microscillaceae	Ohtaekwangia	uncultured
B_ASV186	-	Connectors	Bacteria	Bacteroidota	Bacteroidia	Cytophagales	Microscillaceae	Ohtaekwangia	uncultured
B_ASV223	-	Connectors	Bacteria	Bacteroidota	Bacteroidia	Cytophagales	Microscillaceae	Ohtaekwangia	uncultured
F_ASV73	-	Connectors	Fungi	Ascomycota	Sordariomycetes	Diaporthales	Togniniaceae	Phaeoacremonium	Phaeoacremonium_tuscanum
F_ASV14	-	Connectors	Fungi	Ascomycota	Dothideomycetes	Pleosporales	Pleosporales_family_Incertae_sedis	Phoma	uncultured
B_ASV196	-	Connectors	Bacteria	Pseudomonadota	GammaPseudomonadota	Salinisphaerales	Solimonadaceae	Polycyclovorans	uncultured
F_ASV288	-	Connectors	Fungi	Chytridiomycota	Chytridiomycetes	Spizellomycetales	Spizellomycetaceae	Powellomyces	Powellomyces_sp
B_ASV36	-	Connectors	Bacteria	Actinomycetota	Actinobacteria	Micrococcales	Promicromonosporaceae	Promicromonospora	uncultured
B_ASV118	-	Connectors	Bacteria	Bacteroidota	Bacteroidia	Cytophagales	Cytophagaceae	Rhodocytophaga	uncultured_Bacteroidota
B_ASV151	-	Connectors	Bacteria	Pseudomonadota	AlphaPseudomonadota	Rhizobiales	Rhizobiaceae	Shinella	uncultured
B_ASV25	-	Connectors	Bacteria	Pseudomonadota	AlphaPseudomonadota	Sphingomonadales	Sphingomonadaceae	Sphingomonas	uncultured	aerobic chemoheterotrophy
B_ASV84	-	Connectors	Bacteria	Pseudomonadota	AlphaPseudomonadota	Sphingomonadales	Sphingomonadaceae	Sphingomonas	uncultured	aerobic chemoheterotrophy
F_ASV58	-	Connectors	Fungi	Basidiomycota	Exobasidiomycetes	Exobasidiomycetes_order_Incertae_sedis	Exobasidiomycetes_family_Incertae_sedis	Tilletiopsis	Tilletiopsis_washingtonensis
F_ASV406	-	Connectors	Fungi	uncassified_Fungi	uncassified_Fungi	uncassified_Fungi	uncassified_Fungi	uncassified_Fungi	uncassified
B_ASV345	-	Connectors	Bacteria	Acidobacteriota	Blastocatellia	Blastocatellales	Blastocatellaceae	unclassified_Blastocatellaceae	unclassified
F_ASV131	-	Connectors	Fungi	Basidiomycota	Agaricomycetes	Agaricales	Bolbitiaceae	unclassified_Bolbitiaceae	Bolbitiaceae_sp
F_ASV43	-	Connectors	Fungi	Chytridiomycota	unclassified_Chytridiomycota	unclassified_Chytridiomycota	unclassified_Chytridiomycota	unclassified_Chytridiomycota	Chytridiomycota_sp
B_ASV171	-	Connectors	Bacteria	Pseudomonadota	GammaPseudomonadota	Burkholderiales	Comamonadaceae	unclassified_Comamonadaceae	unclassified
B_ASV81	-	Connectors	Bacteria	Pseudomonadota	GammaPseudomonadota	Burkholderiales	Comamonadaceae	unclassified_Comamonadaceae	unclassified
F_ASV52	-	Connectors	Fungi	Ascomycota	Dothideomycetes	Pleosporales	unclassified_Pleosporales	unclassified_Pleosporales	Pleosporales_sp
F_ASV108	-	Connectors	Fungi	Ascomycota	Dothideomycetes	Pleosporales	Pleosporales_family_Incertae_sedis	unclassified_Pleosporales_family_Incertae_sedis	unclassified
B_ASV19	-	Connectors	Bacteria	Pseudomonadota	GammaPseudomonadota	Xanthomonadales	Xanthomonadaceae	unclassified_Xanthomonadaceae	unclassified
B_ASV153	-	Connectors	Bacteria	Acidobacteriota	Vicinamibacteria	Vicinamibacterales	uncultured	uncultured	metagenome
B_ASV35	-	Connectors	Bacteria	Acidobacteriota	Vicinamibacteria	Vicinamibacterales	Vicinamibacteraceae	Vicinamibacteraceae	uncultured
B_ASV59	-	Connectors	Bacteria	Acidobacteriota	Vicinamibacteria	Vicinamibacterales	Vicinamibacteraceae	Vicinamibacteraceae	uncultured
B_ASV639	-	Connectors	Bacteria	Planctomycetota	Phycisphaerae	Tepidisphaerales	WD2101_soil_group	WD2101_soil_group	uncultured_planctomycete
B_ASV336	-	Connectors	Bacteria	Planctomycetota	Planctomycetes	Gemmatales	Gemmataceae	Zavarzinella	Zavarzinella_formosa
F_ASV34	-	Connectors	Fungi	Ascomycota	Sordariomycetes	Sordariales	Lasiosphaeriaceae	Zopfiella	uncultured
B_ASV43	Connectors	Connectors	Bacteria	Bacteroidota	Bacteroidia	Cytophagales	Spirosomaceae	Dyadobacter	uncultured	fermentation/chemoheterotrophy
B_ASV55	Connectors	Connectors	Bacteria	Pseudomonadota	GammaPseudomonadota	Burkholderiales	Comamonadaceae	unclassified_Comamonadaceae	unclassified
B_ASV17	Module_hubs	Connectors	Bacteria	Bacteroidota	Bacteroidia	Chitinophagales	Chitinophagaceae	unclassified_Chitinophagaceae	unclassified
B_ASV415	-	Module_hubs	Bacteria	Myxococcota	Polyangia	Haliangiales	Haliangiaceae	Haliangium	uncultured	predatory or exoparasitic
B_ASV487	-	Module_hubs	Bacteria	Myxococcota	Polyangia	Haliangiales	Haliangiaceae	Haliangium	uncultured	predatory or exoparasitic
B_ASV5	-	Module_hubs	Bacteria	Pseudomonadota	GammaPseudomonadota	Xanthomonadales	Xanthomonadaceae	Lysobacter	uncultured	chitinolysis/chemoheterotrophy
B_ASV525	-	Module_hubs	Bacteria	Pseudomonadota	GammaPseudomonadota	Xanthomonadales	Xanthomonadaceae	Lysobacter	uncultured	chitinolysis/chemoheterotrophy
B_ASV265	-	Module_hubs	Bacteria	Pseudomonadota	GammaPseudomonadota	Steroidobacterales	Steroidobacteraceae	Steroidobacter	uncultured
B_ASV518	-	Module_hubs	Bacteria	Acidobacteriota	Thermoanaerobaculia	Thermoanaerobaculales	Thermoanaerobaculaceae	Subgroup_10	Acidobacteria_bacterium
B_ASV246	-	Module_hubs	Bacteria	Bacteroidota	Bacteroidia	Chitinophagales	Chitinophagaceae	Terrimonas	uncultured
B_ASV250	-	Module_hubs	Bacteria	Bacteroidota	Bacteroidia	Chitinophagales	Chitinophagaceae	Terrimonas	uncultured
B_ASV461	-	Module_hubs	Bacteria	Pseudomonadota	GammaPseudomonadota	Burkholderiales	Comamonadaceae	unclassified_Comamonadaceae	unclassified
B_ASV481	-	Module_hubs	Bacteria	Pseudomonadota	GammaPseudomonadota	Enterobacterales	Yersiniaceae	unclassified_Yersiniaceae	unclassified
B_ASV142	-	Module_hubs	Bacteria	Bacteroidota	Bacteroidia	Cytophagales	Microscillaceae	uncultured	uncultured
B_ASV207	-	Module_hubs	Bacteria	Acidobacteriota	Vicinamibacteria	Vicinamibacterales	uncultured	uncultured	uncultured

## Sheet: Supplementary Table S3
Table S3. Information of keystones in the bacteria single networks in domesticated and wild wheat soils
Keystones	Role in network of domesticated wheat soils	Role in network of wild wheat soils	Taxonomy						Predicted function
			Phylum	Class	Order	Family	Genus	Species
B_ASV14	Module hubs	Connectors	Pseudomonadota	AlphaPseudomonadota	Sphingomonadales	Sphingomonadaceae	Altererythrobacter	uncultured	aerobic chemoheterotrophy
B_ASV342		Connectors	Bacteroidota	Bacteroidia	Sphingobacteriales	env.OPS_17	env.OPS_17	uncultured
B_ASV129		Module hubs	Acidobacteriota	Vicinamibacteria	Vicinamibacterales	Vicinamibacteraceae	Vicinamibacteraceae	uncultured
B_ASV180		Module hubs	Pseudomonadota	GammaPseudomonadota	Burkholderiales	Comamonadaceae	unclassified_Comamonadaceae	unclassified
B_ASV246		Module hubs	Bacteroidota	Bacteroidia	Chitinophagales	Chitinophagaceae	Terrimonas	uncultured
B_ASV40		Module hubs	Pseudomonadota	AlphaPseudomonadota	Rhizobiales	Rhizobiaceae	unclassified_Rhizobiaceae	unclassified
B_ASV65		Module hubs	Acidobacteriota	Acidobacteriae	Bryobacterales	Bryobacteraceae	Bryobacter	uncultured
B_ASV91		Module hubs	Acidobacteriota	Vicinamibacteria	Vicinamibacterales	Vicinamibacteraceae	Vicinamibacteraceae	uncultured
B_ASV1	Connectors		Bacillota	Bacilli	Bacillales	Bacillaceae	Bacillus	uncultured	methylotrophy/chemoheterotrophy
B_ASV103	Connectors		Bacteroidota	Bacteroidia	Chitinophagales	Chitinophagaceae	Terrimonas	uncultured
B_ASV165	Connectors		Chloroflexi	Anaerolineae	SBR1031	A4b	A4b	metagenome
B_ASV13	Module hubs		Pseudomonadota	GammaPseudomonadota	Burkholderiales	Nitrosomonadaceae	Ellin6067	uncultured
B_ASV249	Module hubs		Actinomycetota	Actinobacteria	Micrococcales	Microbacteriaceae	Microbacterium	uncultured	aerobic chemoheterotrophy
B_ASV403	Module hubs		Acidobacteriota	Vicinamibacteria	Vicinamibacterales	uncultured	uncultured	uncultured
B_ASV539	Module hubs		Actinomycetota	Actinobacteria	Propionibacteriales	Nocardioidaceae	Aeromicrobium	uncultured	aerobic chemoheterotrophy

## Sheet: Supplementary Table S4
Table S4. Information of keystones in the fungi single networks in domesticated and wild wheat soils
Keystones	Role in network of domesticated wheat soils	Role in network of wild wheat soils	Taxonomy						Predicted function
			Phylum	Class	Order	Family	Genus	Species
F_ASV99	Connectors		Basidiomycota	Tremellomycetes	Filobasidiales	Filobasidiaceae	Cryptococcus	Cryptococcus_heimaeyensis	Animal Pathogen-Endophyte-Epiphyte-Undefined Saprotroph
F_ASV73	Connectors		Ascomycota	Sordariomycetes	Diaporthales	Togniniaceae	Phaeoacremonium	Phaeoacremonium_tuscanum	Plant Pathogen
F_ASV66	Connectors		Ascomycota	Sordariomycetes	Sordariales	Lasiosphaeriaceae	unclassified_Lasiosphaeriaceae	unclassified	Undefined Saprotroph
F_ASV42	Connectors		Ascomycota	Dothideomycetes	Pleosporales	Pleosporaceae	unclassified_Pleosporaceae	unclassified	Endophyte-Lichen Parasite-Plant Pathogen-Undefined Saprotroph
F_ASV62	Connectors		Ascomycota	Sordariomycetes	Trichosphaeriales	Trichosphaeriales_family_Incertae_sedis	unclassified_Trichosphaeriales_family_Incertae_sedis	unclassified
F_ASV271	Connectors		Basidiomycota	Agaricomycetes	unclassified_Agaricomycetes	unclassified_Agaricomycetes	unclassified_Agaricomycetes	unclassified
F_ASV61	Module hubs		Basidiomycota	Agaricomycetes	Corticiales	Corticiaceae	Marchandiobasidium	Marchandiobasidium_sp	Lichen Parasite-Plant Pathogen-Wood Saprotroph
F_ASV122	Module hubs		Basidiomycota	Agaricomycetes	Agaricales	unclassified_Agaricales	unclassified_Agaricales	unclassified	Bryophyte Parasite-Dung Saprotroph-Ectomycorrhizal-Fungal Parasite-Leaf Saprotroph-Plant Parasite-Undefined Saprotroph-Wood Saprotroph
F_ASV21	Module hubs		Basidiomycota	Microbotryomycetes	Sporidiobolales	unclassified_Sporidiobolales	unclassified_Sporidiobolales	unclassified
F_ASV48	Module hubs		Basidiomycota	Agaricomycetes	Agaricales	Psathyrellaceae	Coprinopsis	uncultured	Dung Saprotroph-Plant Saprotroph-Wood Saprotroph
F_ASV54	Module hubs		Basidiomycota	Agaricomycetes	Agaricales	Psathyrellaceae	Coprinopsis	uncultured	Dung Saprotroph-Plant Saprotroph-Wood Saprotroph
F_ASV113	Module hubs		Ascomycota	Dothideomycetes	Pleosporales	Pleosporales_family_Incertae_sedis	Peyronellaea	uncultured
F_ASV20		Module hubs	Basidiomycota	Agaricomycetes	Agaricales	Psathyrellaceae	Coprinopsis	Coprinopsis_babosiae	Dung Saprotroph-Plant Saprotroph-Wood Saprotroph
F_ASV33		Module hubs	Basidiomycota	Agaricomycetes	Agaricales	Psathyrellaceae	Coprinopsis	Coprinopsis_sp_CCG_2012	Dung Saprotroph-Plant Saprotroph-Wood Saprotroph
F_ASV45		Module hubs	Basidiomycota	Exobasidiomycetes	unclassified_Exobasidiomycetes	unclassified_Exobasidiomycetes	unclassified_Exobasidiomycetes	Exobasidiomycetes_sp
F_ASV172		Connectors	Ascomycota	Dothideomycetes	Pleosporales	Phaeosphaeriaceae	Phaeosphaeria	Phaeosphaeria_sp_HKC12	Fungal Parasite-Plant Pathogen-Plant Saprotroph
F_ASV163		Module hubs	Ascomycota	Sordariomycetes	Sordariales	Lasiosphaeriaceae	Podospora	Podospora_pyriformis	Undefined Saprotroph
F_ASV16		Module hubs	Ascomycota	Sordariomycetes	Hypocreales	Hypocreales_family_Incertae_sedis	Myrothecium	uncultured	Undefined Saprotroph
F_ASV11		Module hubs	Ascomycota	Sordariomycetes	Sordariales	Chaetomiaceae	unclassified_Chaetomiaceae	uncultured_Zopfiella	Dung Saprotroph
